# Supplementary material for: Increased Adipose Tissue Expression of IL-23 Associates with Inflammatory Markers in People with High LDL Cholesterol
Source: Cells. 2022 Sep 29;11(19):3072. doi: 10.3390/cells11193072 (PMC9563604; doi:10.3390/cells11193072)
Supplement: Supplementary file 1 [file cells-11-03072-s001.zip]

Archive with 1 entries (1 files):
- cells-1934087-supplementary.pdf
